# Supplementary material for: Recurrent CAPN3 p.Asp753Asn Variant Supports a Potential Dominant Calpainopathy with Variable Clinical Expressivity
Source: Int J Mol Sci. 2025 Nov 25;26(23):11384. doi: 10.3390/ijms262311384 (PMC12692566; doi:10.3390/ijms262311384)
Supplement: Supplementary file 1 [file ijms-26-11384-s001.zip]

Archive with 2 entries (2 files):
- Caption supplementary files.pdf
- Suppl Movie S1.mp4
